# Supplementary material for: Six Decades of Methodological Evolution in Portuguese Food Balance Sheets: Implications for Nutrition Surveillance and Food System Monitoring
Source: Nutrients. 2026 Jul 16;18(14):2341. doi: 10.3390/nu18142341 (PMC13414670; doi:10.3390/nu18142341)
Supplement: Supplementary file 1 [file nutrients-18-02341-s001.zip]

Archive with 1 entries (1 files):
- nutrients-4396687-supplementary.pdf
